# Supplementary material for: Cytochrome 4Z1 Expression Is Correlated with Poor Prognosis in Patients with Cervical Cancer
Source: Curr Oncol. 2021 Sep 16;28(5):3573–84. doi: 10.3390/curroncol28050306 (PMC8482276; doi:10.3390/curroncol28050306)
Supplement: Supplementary file 1 [file curroncol-28-00306-s001.zip]

Archive with 1 entries (1 files):
- curroncol-1352391-supplementary.pdf
